# Supplementary material for: State Transition Modeling in Ultimate Frisbee: Adaptation of a Promising Method for Performance Analysis in Invasion Sports
Source: Front Psychol. 2021 May 25;12:664511. doi: 10.3389/fpsyg.2021.664511 (PMC8185146; doi:10.3389/fpsyg.2021.664511)
Supplement: Supplementary file 1 [file Table_1.XLSX]

## Sheet: Sheet1
W1	END ZONE A	REAR ZONE A	MID ZONE A	FRONT ZONE A	U TURNOVER A	F TURNOVER A	POINT A		L8	END ZONE A	REAR ZONE A	MID ZONE A	FRONT ZONE A	U TURNOVER A	F TURNOVER A	POINT A
PULL A	0.2	0.742857	0.0571429	0	0	0	0		PULL A	0.0869565	0.913043	0	0	0	0	0
EARNED TURNOVER A	0.2	0.3	0.2	0.3	0	0	0		EARNED TURNOVER A	0.117647	0.411765	0.235294	0.235294	0	0	0
END ZONE A	0.5	0.4	0	0	0	0.1	0		END ZONE A	0.454545	0.454545	0	0	0	0.0909091	0
REAR ZONE A	0	0.493827	0.407407	0.037037	0	0	0.0617284		REAR ZONE A	0	0.651163	0.255814	0.0155039	0.0232558	0.0387597	0.0155039
MID ZONE A	0	0.0666667	0.571429	0.228571	0.0190476	0.0380952	0.0761905		MID ZONE A	0	0.0530973	0.619469	0.185841	0.0442478	0.0442478	0.0530973
FRONT ZONE A	0	0	0.0606061	0.5	0.0757576	0.0454545	0.318182		FRONT ZONE A	0	0	0.0588235	0.602941	0.0735294	0.0735294	0.191176
L1	END ZONE B	REAR ZONE B	MID ZONE B	FRONT ZONE B	U TURNOVER B	F TURNOVER B	POINT B		W8	END ZONE B	REAR ZONE B	MID ZONE B	FRONT ZONE B	U TURNOVER B	F TURNOVER B	POINT B
PULL B	0.0322581	0.935484	0.0322581	0	0	0	0		PULL B	0.117647	0.794118	0.0882353	0	0	0	0
EARNED TURNOVER B	0.5	0.357143	0.142857	0	0	0	0		EARNED TURNOVER B	0.592593	0.111111	0.185185	0.111111	0	0	0
END ZONE B	0.4	0.44	0.04	0	0.08	0.04	0		END ZONE B	0.357143	0.571429	0	0	0	0.0714286	0
REAR ZONE B	0.00813008	0.585366	0.349593	0.0162602	0.00813008	0.0243902	0.00813008		REAR ZONE B	0	0.59633	0.284404	0.00917431	0.0458716	0.0458716	0.0183486
MID ZONE B	0	0.05625	0.66875	0.1375	0.025	0.04375	0.06875		MID ZONE B	0	0.0625	0.453125	0.25	0.03125	0.03125	0.171875
FRONT ZONE B	0	0	0.113636	0.454545	0	0.0454545	0.386364		FRONT ZONE B	0	0	0	0.473684	0.0263158	0	0.5
L2	END ZONE A	REAR ZONE A	MID ZONE A	FRONT ZONE A	U TURNOVER A	F TURNOVER A	POINT A		W9	END ZONE A	REAR ZONE A	MID ZONE A	FRONT ZONE A	U TURNOVER A	F TURNOVER A	POINT A
PULL A	0.0833333	0.875	0.0416667	0	0	0	0		PULL A	0.208333	0.5	0.291667	0	0	0	0
EARNED TURNOVER A	0.315789	0.263158	0.315789	0.105263	0	0	0		EARNED TURNOVER A	0.030303	0.484848	0.363636	0.121212	0	0	0
END ZONE A	0.142857	0.857143	0	0	0	0	0		END ZONE A	0.166667	0.666667	0	0	0.166667	0	0
REAR ZONE A	0	0.555556	0.320988	0.0123457	0.0617284	0.0246914	0.0246914		REAR ZONE A	0.0294118	0.573529	0.323529	0	0.0294118	0.0441176	0
MID ZONE A	0	0.0280374	0.626168	0.196262	0.046729	0.046729	0.0560748		MID ZONE A	0	0.00662252	0.715232	0.13245	0.0662252	0.0331126	0.0463576
FRONT ZONE A	0	0	0.0961538	0.538462	0.0384615	0.0576923	0.269231		FRONT ZONE A	0	0	0.0769231	0.538462	0.0384615	0.0576923	0.288462
W2	END ZONE B	REAR ZONE B	MID ZONE B	FRONT ZONE B	U TURNOVER B	F TURNOVER B	POINT B		L9	END ZONE B	REAR ZONE B	MID ZONE B	FRONT ZONE B	U TURNOVER B	F TURNOVER B	POINT B
PULL B	0	0.88	0.12	0	0	0	0		PULL B	0.125	0.5625	0.3125	0	0	0	0
EARNED TURNOVER B	0.590909	0.181818	0.227273	0	0	0	0		EARNED TURNOVER B	0.115385	0.423077	0.346154	0.115385	0	0	0
END ZONE B	0.272727	0.636364	0	0.0454545	0.0454545	0	0		END ZONE B	0.166667	0.5	0.166667	0	0.0833333	0.0833333	0
REAR ZONE B	0.00869565	0.6	0.313043	0.026087	0.0347826	0.0173913	0		REAR ZONE B	0.0294118	0.5	0.308824	0.0294118	0.0441176	0.0441176	0.0441176
MID ZONE B	0	0.04375	0.7125	0.1375	0.0375	0.0375	0.03125		MID ZONE B	0	0.0462963	0.62037	0.0740741	0.101852	0.111111	0.0462963
FRONT ZONE B	0	0	0.0892857	0.535714	0	0.0357143	0.339286		FRONT ZONE B	0	0	0.0740741	0.518519	0.037037	0.037037	0.333333
W3	END ZONE A	REAR ZONE A	MID ZONE A	FRONT ZONE A	U TURNOVER A	F TURNOVER A	POINT A		L10	END ZONE A	REAR ZONE A	MID ZONE A	FRONT ZONE A	U TURNOVER A	F TURNOVER A	POINT A
PULL A	0.137931	0.793103	0.0689655	0	0	0	0		PULL A	0.105263	0.684211	0.210526	0	0	0	0
EARNED TURNOVER A	0.481481	0.222222	0.111111	0.185185	0	0	0		EARNED TURNOVER A	0.210526	0.315789	0.263158	0.210526	0	0	0
END ZONE A	0.387097	0.580645	0	0.0322581	0	0	0		END ZONE A	0.515152	0.333333	0.030303	0	0.0606061	0.0606061	0
REAR ZONE A	0.0196078	0.699346	0.189542	0.0522876	0.0130719	0.0261438	0		REAR ZONE A	0.0625	0.589286	0.25	0	0.0446429	0.0446429	0.00892857
MID ZONE A	0	0.0666667	0.657143	0.190476	0	0.0380952	0.047619		MID ZONE A	0	0.0818182	0.590909	0.227273	0.0272727	0.0454545	0.0272727
FRONT ZONE A	0	0	0.0344828	0.413793	0.0517241	0.103448	0.396552		FRONT ZONE A	0	0	0.147541	0.52459	0.0819672	0.0327869	0.213115
L3	END ZONE B	REAR ZONE B	MID ZONE B	FRONT ZONE B	U TURNOVER B	F TURNOVER B	POINT B		W10	END ZONE B	REAR ZONE B	MID ZONE B	FRONT ZONE B	U TURNOVER B	F TURNOVER B	POINT B
PULL B	0.142857	0.761905	0.0952381	0	0	0	0		PULL B	0.185185	0.740741	0.0740741	0	0	0	0
EARNED TURNOVER B	0.277778	0.444444	0.222222	0.0555556	0	0	0		EARNED TURNOVER B	0.344828	0.241379	0.172414	0.241379	0	0	0
END ZONE B	0.1	0.5	0	0.1	0.1	0.2	0		END ZONE B	0.5	0.333333	0.0416667	0	0.0833333	0.0416667	0
REAR ZONE B	0	0.589474	0.315789	0.0105263	0.0315789	0.0421053	0.0105263		REAR ZONE B	0	0.651685	0.269663	0.011236	0.0337079	0.0337079	0
MID ZONE B	0	0.0337079	0.573034	0.191011	0.0898876	0.0561798	0.0561798		MID ZONE B	0	0.0434783	0.597826	0.195652	0.0543478	0.0326087	0.076087
FRONT ZONE B	0	0	0.0645161	0.354839	0.0967742	0.0645161	0.419355		FRONT ZONE B	0	0	0.0615385	0.6	0.0153846	0.0461538	0.276923
L4	END ZONE A	REAR ZONE A	MID ZONE A	FRONT ZONE A	U TURNOVER A	F TURNOVER A	POINT A		W11	END ZONE A	REAR ZONE A	MID ZONE A	FRONT ZONE A	U TURNOVER A	F TURNOVER A	POINT A
PULL A	0.178571	0.678571	0.142857	0	0	0	0		PULL A	0.409091	0.5	0.0909091	0	0	0	0
EARNED TURNOVER A	0.269231	0.384615	0.192308	0.153846	0	0	0		EARNED TURNOVER A	0.37931	0.172414	0.344828	0.103448	0	0	0
END ZONE A	0	0.75	0	0	0.25	0	0		END ZONE A	0.28	0.72	0	0	0	0	0
REAR ZONE A	0	0.544554	0.346535	0.00990099	0.039604	0.019802	0.039604		REAR ZONE A	0.0789474	0.513158	0.276316	0.0263158	0.0394737	0.0526316	0.0131579
MID ZONE A	0	0.0272727	0.609091	0.181818	0.0636364	0.0727273	0.0454545		MID ZONE A	0	0.0357143	0.651786	0.178571	0.0446429	0.0535714	0.0357143
FRONT ZONE A	0	0	0.0246914	0.691358	0.0246914	0.037037	0.222222		FRONT ZONE A	0	0	0.0892857	0.535714	0.0892857	0.0178571	0.267857
W4	END ZONE B	REAR ZONE B	MID ZONE B	FRONT ZONE B	U TURNOVER B	F TURNOVER B	POINT B		L11	END ZONE B	REAR ZONE B	MID ZONE B	FRONT ZONE B	U TURNOVER B	F TURNOVER B	POINT B
PULL B	0.166667	0.8	0.0333333	0	0	0	0		PULL B	0.0625	0.625	0.25	0.0625	0	0	0
EARNED TURNOVER B	0.25	0.178571	0.285714	0.25	0	0	0.0357143		EARNED TURNOVER B	0.318182	0.136364	0.5	0.0454545	0	0	0
END ZONE B	0.3	0.65	0	0	0	0.05	0		END ZONE B	0.333333	0.592593	0	0	0.037037	0.037037	0
REAR ZONE B	0.020202	0.555556	0.30303	0.010101	0.040404	0.0606061	0.010101		REAR ZONE B	0.0285714	0.471429	0.371429	0	0.0285714	0.1	0
MID ZONE B	0	0.0695652	0.634783	0.0956522	0.0608696	0.0608696	0.0782609		MID ZONE B	0	0.0526316	0.676692	0.0977444	0.075188	0.0451128	0.0526316
FRONT ZONE B	0	0	0	0.472222	0.0277778	0.0277778	0.472222		FRONT ZONE B	0	0	0.181818	0.363636	0.0909091	0.0454545	0.318182
W5	END ZONE A	REAR ZONE A	MID ZONE A	FRONT ZONE A	U TURNOVER A	F TURNOVER A	POINT A		W12	END ZONE A	REAR ZONE A	MID ZONE A	FRONT ZONE A	U TURNOVER A	F TURNOVER A	POINT A
PULL A	0.147059	0.647059	0.205882	0	0	0	0		PULL A	0.451613	0.548387	0	0	0	0	0
EARNED TURNOVER A	0.4	0.285714	0.2	0.114286	0	0	0		EARNED TURNOVER A	0.307692	0.269231	0.384615	0.0384615	0	0	0
END ZONE A	0.166667	0.625	0	0.0833333	0.0416667	0.0833333	0		END ZONE A	0.432432	0.486486	0	0	0.027027	0.0540541	0
REAR ZONE A	0.0121951	0.512195	0.329268	0.0365854	0.0365854	0.0487805	0.0243902		REAR ZONE A	0.0348837	0.534884	0.267442	0	0.0930233	0.0232558	0.0465116
MID ZONE A	0	0.0306122	0.581633	0.193878	0.0204082	0.0408163	0.132653		MID ZONE A	0	0.0105263	0.631579	0.157895	0.0736842	0.0105263	0.115789
FRONT ZONE A	0	0	0.0555556	0.481481	0.0925926	0.037037	0.333333		FRONT ZONE A	0	0	0.030303	0.484848	0.0606061	0	0.424242
L5	END ZONE B	REAR ZONE B	MID ZONE B	FRONT ZONE B	U TURNOVER B	F TURNOVER B	POINT B		L12	END ZONE B	REAR ZONE B	MID ZONE B	FRONT ZONE B	U TURNOVER B	F TURNOVER B	POINT B
PULL B	0.227273	0.545455	0.227273	0	0	0	0		PULL B	0.384615	0.538462	0.0384615	0.0384615	0	0	0
EARNED TURNOVER B	0.318182	0.363636	0.227273	0.0909091	0	0	0		EARNED TURNOVER B	0.136364	0.181818	0.5	0.181818	0	0	0
END ZONE B	0.0769231	0.769231	0	0	0	0.153846	0		END ZONE B	0.463415	0.487805	0.0243902	0	0.0243902	0	0
REAR ZONE B	0	0.515464	0.329897	0.0206186	0.0824742	0.0309278	0.0206186		REAR ZONE B	0.049505	0.534653	0.267327	0.029703	0.049505	0.0594059	0.00990099
MID ZONE B	0	0.0634921	0.626984	0.174603	0.0634921	0.031746	0.0396825		MID ZONE B	0	0.0444444	0.681481	0.140741	0.037037	0.0444444	0.0518519
FRONT ZONE B	0	0	0.06	0.48	0.14	0.06	0.26		FRONT ZONE B	0	0	0.0869565	0.456522	0.0434783	0.0217391	0.391304
W6	END ZONE A	REAR ZONE A	MID ZONE A	FRONT ZONE A	U TURNOVER A	F TURNOVER A	POINT A		W13	END ZONE A	REAR ZONE A	MID ZONE A	FRONT ZONE A	U TURNOVER A	F TURNOVER A	POINT A
PULL A	0.1875	0.78125	0.03125	0	0	0	0		PULL A	0.76	0.24	0	0	0	0	0
EARNED TURNOVER A	0.473684	0.157895	0.263158	0.105263	0	0	0		EARNED TURNOVER A	0.421053	0.157895	0.263158	0.157895	0	0	0
END ZONE A	0.2	0.666667	0	0.0666667	0.0666667	0	0		END ZONE A	0.137931	0.758621	0.0689655	0	0.0344828	0	0
REAR ZONE A	0	0.608247	0.28866	0.0412371	0.0412371	0.0103093	0.0103093		REAR ZONE A	0	0.532468	0.337662	0.038961	0.0649351	0.012987	0.012987
MID ZONE A	0	0.0617284	0.506173	0.246914	0.0493827	0.0246914	0.111111		MID ZONE A	0	0.0645161	0.612903	0.172043	0.0430108	0	0.107527
FRONT ZONE A	0	0	0.0555556	0.625	0.0277778	0	0.291667		FRONT ZONE A	0	0	0.0789474	0.421053	0.105263	0.0526316	0.342105
L6	END ZONE B	REAR ZONE B	MID ZONE B	FRONT ZONE B	U TURNOVER B	F TURNOVER B	POINT B		L13	END ZONE B	REAR ZONE B	MID ZONE B	FRONT ZONE B	U TURNOVER B	F TURNOVER B	POINT B
PULL B	0.115385	0.769231	0.115385	0	0	0	0		PULL B	0.73913	0.26087	0	0	0	0	0
EARNED TURNOVER B	0.357143	0.285714	0.214286	0.142857	0	0	0		EARNED TURNOVER B	0.529412	0.235294	0.176471	0.0588235	0	0	0
END ZONE B	0.352941	0.588235	0	0.0588235	0	0	0		END ZONE B	0.236842	0.736842	0	0	0	0.0263158	0
REAR ZONE B	0	0.671642	0.291045	0.00746269	0.0223881	0.00746269	0		REAR ZONE B	0.00714286	0.664286	0.257143	0.0214286	0.0214286	0.0142857	0.0142857
MID ZONE B	0	0.037594	0.639098	0.172932	0.0451128	0.037594	0.0676692		MID ZONE B	0	0.0746269	0.656716	0.119403	0.0597015	0.0373134	0.0522388
FRONT ZONE B	0	0	0.111111	0.4	0.0666667	0.0444444	0.377778		FRONT ZONE B	0	0	0.184211	0.473684	0.0263158	0	0.315789
W7	END ZONE A	REAR ZONE A	MID ZONE A	FRONT ZONE A	U TURNOVER A	F TURNOVER A	POINT A		L14	END ZONE A	REAR ZONE A	MID ZONE A	FRONT ZONE A	U TURNOVER A	F TURNOVER A	POINT A
PULL A	0.64	0.32	0.04	0	0	0	0		PULL A	0.433333	0.533333	0.0333333	0	0	0	0
EARNED TURNOVER A	0.277778	0.277778	0.166667	0.277778	0	0	0		EARNED TURNOVER A	0.166667	0.277778	0.333333	0.222222	0	0	0
END ZONE A	0.24	0.68	0.04	0	0	0.04	0		END ZONE A	0.269231	0.692308	0	0.0384615	0	0	0
REAR ZONE A	0.00925926	0.666667	0.268519	0	0.00925926	0.037037	0.00925926		REAR ZONE A	0.010101	0.585859	0.30303	0.030303	0.010101	0.030303	0.030303
MID ZONE A	0	0.0606061	0.59596	0.272727	0.020202	0.020202	0.030303		MID ZONE A	0	0.02	0.58	0.21	0.07	0.03	0.09
FRONT ZONE A	0	0	0.0736842	0.663158	0.0421053	0.0210526	0.2		FRONT ZONE A	0	0	0.116279	0.325581	0.139535	0.0232558	0.395349
L7	END ZONE B	REAR ZONE B	MID ZONE B	FRONT ZONE B	U TURNOVER B	F TURNOVER B	POINT B		W14	END ZONE B	REAR ZONE B	MID ZONE B	FRONT ZONE B	U TURNOVER B	F TURNOVER B	POINT B
PULL B	0.619048	0.380952	0	0	0	0	0		PULL B	0.46875	0.5	0.03125	0	0	0	0
EARNED TURNOVER B	0.538462	0.230769	0.230769	0	0	0	0		EARNED TURNOVER B	0.35	0.25	0.35	0.05	0	0	0
END ZONE B	0.258065	0.741935	0	0	0	0	0		END ZONE B	0.421053	0.526316	0.0263158	0	0.0263158	0	0
REAR ZONE B	0	0.646018	0.230088	0.0176991	0.0265487	0.0707965	0.00884956		REAR ZONE B	0.0175439	0.561404	0.307018	0.00877193	0.0263158	0.0614035	0.0175439
MID ZONE B	0	0.0652174	0.630435	0.141304	0.0326087	0.0434783	0.0869565		MID ZONE B	0	0.0916667	0.591667	0.158333	0.00833333	0.0333333	0.116667
FRONT ZONE B	0	0	0.153846	0.423077	0.0384615	0	0.384615		FRONT ZONE B	0	0	0.105263	0.447368	0.0263158	0.0526316	0.368421
